# Supplementary material for: Innovative Postharvest Management for Hass Avocado at the Preclimacteric Stage: A Combined Technology with GABA and 1-MCP
Source: Foods. 2024 Aug 7;13(16):2485. doi: 10.3390/foods13162485 (PMC11354002; doi:10.3390/foods13162485)
Supplement: Supplementary file 1 [file foods-13-02485-s001.zip]

Archive with 1 entries (1 files):
- foods-3125188-supplementary.pdf
